# Supplementary material for: Psychomotor speed as a predictor of functional status in older chronic heart failure (CHF) patients attending cardiac rehabilitation
Source: PLoS One. 2020 Jul 2;15(7):e0235570. doi: 10.1371/journal.pone.0235570 (PMC7332048; doi:10.1371/journal.pone.0235570)
Supplement: S1 Appendix — (XLS) [file pone.0235570.s001.xls]

## Sheet: DATABASE
Patient ID	age	gender	Marital status	Education	Current occupation	Family status	Primary caregiver	Smoking	Illness duration (months)	GDS	HADS-A	MMSE_rs	MMSE_as	ACE-R_TOT_rs	ACE-R_TOT_as	ACE-R_AO_rs	ACE-R_AO_as	ACE-R_M_rs	ACE-R_M_as	ACE-R_F_rs	ACE-R_F_as	ACE-R_L_rs	ACE-R_L_as	ACE-R_VS_rs	ACE-R_VS_as	TMT-A_rs	TMT-A_as	TMT-B_as	TMT-B_as	WF_rs	WF_as	SF_rs	SF_as	FAB_rs	FAB_as	CDT_rs	CDT_as	diabetes	hypertension	hypercholesterolemia	nyha	sixmwt	bnp	lvef	lvedd	lvedv	tapse_val
MONTES001	65	1	5	5	7	4	1	2	180		8	27	23.7	94	92.3	18	18	25	24.32	12	11.53	23	22.87	16	15.76	42	36.5	105	99.25	38	29.78	53	50.5	17	16.08	15	15	1	1	0	3	330	1003	34	59	134	18
MONTES002	79	1	4	1	7	1	2	3	144	18	10	19	19.55	51	63.29	9	9.8	8	14.56	2	4.54	18	20.6	14	15.67	142	110.2	NV	NV	5	15.2	15	25.8	12	13.74	10	10	1	0	1	3	250	26324	28	70	212	16
MONTES003	66	1	2	2	7	2	1	3	168	18	7	30	30	91	96.5	18	18	20	22.05	13	14	25	26	15	15.75	55	34.4	200	130	41	44.34	56	60.2	17	17.46	14	14	0	1	1	3	286	450	30	0	198
MONTES004	70	1	3	1	7	1	4	3	276	10	3	27	26.65	85	97.29	17	17.66	24	25.56	8	10.5	24	26	15	16	60	33	280	183	24	32.6	29	38	7	8.3	15	15	0	0	0	3	140	32096	28	70	170
MONTES005	82	1	2	2	7	2	1	3	6	11	8	22	22.47	56	71.27	16	16.78	7	12.6	3	5.99	21	24.53	9	11.07	81	54.4	NV	NV	7	12.9	19	26.2	5	6.4	5	5	0	1	0	3	254	25983	37	56	122	22
MONTES006	83	1	2	3	7	2	1	3	240	15	9	29	29.14	80	91.55	18	18	18	22.18	11	13.14	23	25.87	10	11.55	180	159	NV	NV	37	37.94	37	41	17	17.89	10	10	0	0	0	3	176	2095	25	70	195	20
MONTES007	79	0	3	1	7	3	2	2	108	19	12	23	24.12	61	77.39	14	16.31	14	20.12	6	9.46	18	21.33	9	11.24	193	158.2	NV	NV	11	22.77	20	34.8	5	7.24	4	4	0	1	1	3	362	1874	35	65	139	18
MONTES008	72	1	1	1	7	2	1	3	300	8	5	25	24.8	65	77.29	15	15.66	12	16.56	6	8.54	20	22.6	12	13.67	NV	NV	NV	NV	14	22.92	25	34.4	5	6.38	11	11	0	0	0	3	386	3554	22	77	286	11
MONTES009	66	1	2	2	7	2	1	3	120	10	5	29	27.8	90	91.77	18	17.91	22	22.63	10	10.3	24	24.48	16	16	54	36.2	186	128.4	28	28.82	39	41.6	12	12.17	15	15	1	1	1	3	340	3528	55	44	74	15
MONTES010	71	1	2	4	7	2	1	3	180	2	2	28	25.68	84	86.16	18	18	23	23.71	10	10.25	21	21.81	12	12.28	45	32.9	170	139.75	25	19.69	37	36.7	12	11.59	10	10	0	0	1	3	424	5563	35	54	115	12
MONTES011	67	1	2	3	7	2	5	3	240	23	12	29	26.7	83	84.77	18	17.91	21	21.63	5	5.3	26	26	13	13.23	61	46.8	191	150	20	17.18	25	25.4	13	12.78	11	11	0	1	1	3	308	4607	23		324	15
MONTES012	68	0	3	2	7	1	2	3	192	24	18	30	30	91	92.77	18	18	26	26	9	9.3	25	25.48	13	13.23	27	8	128	66.4	24	25.1	34	37	9	9.28	8	8	0	1	1	3	309	3057	27	68	220	23
MONTES013	72	1	2	3	7	2	1	2	1	4	5	28	26.22	90	95.64	17	17.17	22	24.04	11	12.03	24	25.42	16	16	NV	NV	NV	NV	35	32.96	42	43.4	14	14.02	13	13	0	0	0	2	230	720	33	69	214	21
MONTES014	79	1	1	1	7	4	7	3	240	2	0	30	30	91	100	18	18	25	26	8	10.54	25	26	15	16	62	30.2	NV	NV	24	34.2	26	36.8	15	16.74	14	14	0	0	0	3	294	3535	31	73	166	19
MONTES015	78	1	2	1	7	2	1	3	96	2	4	27	27.42	87	99.29	18	18	23	26	8	14	24	26	14	15.67	202	170	NV	NV	23	33	31	41.6	11	12.68	14	14	1	1	1	3	198	3792	29	83	303	21
MONTES016	72	1	1	4	7	2	1	2	420	11	6	29	26.52	93	95.16	18	18	23	26	10	10.25	26	26	16	16	49	39.3	140	120.2	33	25.79	41	39.9	14	13.4	15	15	0	0	0	3	440	2968	22	81	354	16
MONTES017	66	1	2	3	7	2	1	2	240	16	6	28	25.61	92	93.77	17	16.91	22	22.63	11	11.3	26	26	16	16	28	14.4	84	45	36	33.04	45	45.2	14	13.74	13	13	0	0	0	3	369	7782	18		301	18
MONTES018	69	1	2	3	7	2	1	3	12	7	3	29	26.89	83	84.77	18	17.91	16	16.63	8	8.3	26	26	15	15.23	56	40.6	180	135	32	29.46	26	26.8	16	15.86	15	15	0	1	1	3	308	4936	28	73	237	20
MONTES019	67	1	1	3	7	4	2	3	216	10	12	29	26.8	91	92.77	18	17.91	21	21.63	10	10.3	26	26	16	16	56	41.2	117	74	30	27.32	40	40.6	16	15.82	15	15	0	1	1	3	184	4781	37	0	261
MONTES020	66	1	2	3	7	4	1	3	360	3	0	30	30	93	91.3	18	18	23	22.32	10	9.53	26	25.87	16	15.76	47	37.9	101	80.7	30	23.97	33	31.7	15	14.37	13	13	0	0	1	3	334	626	31	74	201
MONTES021	84	1	2	1	7	2	1	3	372	13	12	21	22.42	53	71.19	14	15.08	5	11.71	4	7.65	22	26	8	10.47	218	182	NV	NV	8	18.6	15	26.2	5	7.12	14	14	0	1	1	4	88	7588	29		192
MONTES022	80	1	2	1	7	2	2	2	408	6	3	29	29.68	78	96.19	18	19	20	26	4	7.65	22	26	14	16	141	109.2	NV	NV	11	21.4	23	34	13	14.8	13	13	0	1	0	2	260	1804	24	63	214	8
MONTES023	67	1	2	3	7	2	1	2	204	15	10	29	26.7	94	95.77	18	17.91	24	24.63	11	11.3	25	25.48	16	16	56	41.8	92	51	28	25.18	41	41.4	15	14.78	14	14	0	1	1	3	264	29975	15	73	237	11
MONTES024	69	1	2	3	7	2	1	3	204	6	6	30	30	96	97.77	18	17.91	25	25.63	11	11.3	26	26	16	16	41	25.6	127	82	33	30.46	52	52.8	15	14.86	15	15	0	0	1	3	286	1814	28	70	278	16
MONTES025	66	0	2	2	7	2	1	2	180	4	0	25	23.53	74	79.5	16	16.33	11	13.05	8	9.15	25	26	14	14.75	65	44.4	NV	NV	15	18.34	23	27.2	10	10.46	10	10	0	1	0		140	2444	58	51	86	17
MONTES026	66	1	2	3	7	4	1	2	96	13	11	27	24.61	81	82.77	17	16.91	16	16.63	9	9.3	26	26	13	13.23	53	39.4	NV	NV	32	29.03	38	38.2	16	15.74	11	11	0	0	0	3	314	3608	24	90	368	18
MONTES027	68	0	2	1	7	2	7	3	60	3	8	28	27.5	74	82.42	16	16.62	17	20.15	7	8.81	20	21.65	14	15.15	121	95.2	NV	NV	19	27.32	19	27.6	9	10.18	15	15	1	1	1	3	270	1276	26	58	106	31
MONTES028	68	1	3	3	7	1	2	3	372	17	5	27	24.8	84	82.3	17	16.91	16	16.63	10	10.3	25	25.48	16	16	34	19.2	160	117	34	31.2	40	40.6	17	16.82	15	15	1	0	1	3	88	1057	33	62	113
MONTES029	67	1	4	3	3	1	7	1	24	4	1	30	30	92	93.77	18	18	26	25.59	7	7.3	26	26	15	15.23	51	36.8	144	103	23	20.18	32	32.4	14	13.78	9	9	1	1	1	3	392	926	31	62	139	17
MONTES030	73	1	1	2	7	2	1	3	360	10	4	25	24.15	73	82.37	13	13.87	14	17.45	8	9.88	24	26	14	15.27	102	77.2	NV	NV	15	19.38	28	33.6	5	5.82	8	8	1	0	1	3	330	7381	37	72	230	14
MONTES031	75	1	3	3	7	1	6	3	108	9	3	29	27.58	95	100	17	17.17	26	26	13	14	25	26	14	14.76	62	43	134	77	43	41.5	63	65	17	17.2	15	15	0	1	1	3	550	1318	31		271	18
MONTES032	76	1	1	1	7	2	1	2	360	10	3	26	26.16	72	84.29	15	15.66	15	19.56	5	7.54	24	26	13	14.67	111	79.2	NV	NV	17	26.6	17	27.2	6	7.56	15	15	0	0	0	4	206	33908	23	75	207	10
MONTES033	68	0	5	2	7	1	7	3	156	9	9	27	25.69	84	89.5	16	16.33	20	22.05	10	11.15	26	26	12	12.75	53	31.2	NV	NV	30	33.62	45	49.6	9	9.58	14	14	0	1	0		204	2582	29	77	257	19
MONTES034	69	1	2	3	7	2	7	3	264	4	4	29	26.89	94	95.77	18	17.91	24	24.63	12	12.3	25	25.48	15	15.23	34	18.6	81	36	50	47.46	54	54.8	11	10.86	13	13	0	0	0		374	1608	31	81	328	13
MONTES035	78	0	3	1	7	1	2	2	30	4	0	28	28.42	90	100	18	18	22	26	10	12.54	26	26	14	15.67	99	67.2	NV	NV	35	45	28	38.6	10	11.68	13	13	0	0	1	3	164	6130	48	40	62
MONTES036	67	1	1	2	7	4	1	3	72	7	7	24	22.61	72	77.5	15	15.33	11	13.05	9	10.15	22	23.14	15	15.75	131	109.8	NV	NV	22	25.48	25	29.4	8	8.52	15	15	1	1	1		396	301	33	60	134	33
MONTES037	69	1	2	1	7	2	1	3	120	8	2	28	27	76	81.5	18	18	16	18.05	3	4.15	26	26	13	13.75	61	37.27	174	91.67	11	16.33	20	26.13	7	7.84	12	12	1	1	1	3	332	1324	30	68	210	22
MONTES038	65	1	2	3	3	4	1	3	288	7	7	28	25.76	83	81.23	18	17.91	25	25.63	2	2.3	24	24.48	14	14.23	41	25.92	104	56.72	2	1.29	24	25.4	9	8.95	14	14	0	1	1	3	364	2786	25	80	190	27
MONTES039	69	1	2	1	7	2	1	3	48	8	9	28	28	77	85.42	17	17.38	12	15.15	9	10.81	24	25.65	15	16	62	35.6	163	68	27	35.4	25	33.8	13	14.2	14	14	0	1	0	3	378	6664	24	75	234	16
MONTES040	81	1	1	1	7	4	1	3	156	11	5	29	29.86	86	100	18	18	20	26	9	12.65	24	26	15	16	54	22.2	182	73	22	32.6	37	48.2	12	13.88	14	14	1	1	1	3	242	3048	21	74	213	19
MONTES041	80	1	3	1	7	3	2	3	276	11	5	29	29.68	70	88.19	18	18	12	18.71	6	9.65	24	26	10	12.47	80	48.2	NV	NV	16	26.4	30	41	12	13.8	7	7	0	0	1	3	388	19115	36	75	229	15
MONTES042	67	0	2	2	4	2	1	2	96	14	8	29	26.7	84	85.77	18	18	18	18.63	9	9.3	24	24.48	15	15.23	68	53.8	145	104	29	26.18	34	34.4	16	15.78	13	13	0	0	0	3	242	9644	21	93	385	17
MONTES043	65	1	2	3	7	2	7	3	156	4	2	30	30	90	91.77	17	16.91	25	25.63	9	9.3	25	25.48	14	14.23	45	32	112	75	15	11.9	33	33	10	9.7	12	12	0	1	1	3	352	1101	19	77	304	16
MONTES044	65	1	2	2	5	2	1	2	24	21	14	30	30	89	94.5	18	18	25	26	4	5.15	26	26	16	16	36	16	93	25	12	15.2	29	33	15	15.4	14	14	1	0	1		264	4493	33	74	271	12
MONTES045	71	1	2	2	7	2	1	3	12	7	1	29	27.95	89	98.37	18	18	19	22.45	10	11.88	26	26	16	16	45	21.4	236	156	25	29.06	45	50.2	15	15.74	14	14	0	1	0	3	337	2506	39		127
MONTES046	76	0	2	2	7	4	2	3	1	8	3	29	28.49	83	92.37	17	17.61	22	25.45	8	9.88	22	24.08	14	15.27	60	33.4	NV	NV	18	22.9	29	35.2	12	12.96	14	14	0	1	0		176	1047	54	0	50
MONTES047	78	0	2	1	7	2	1	2	96	10	9	29	29.42	70	82.29	18	18	13	17.56	4	6.54	24	24.6	11	12.67	63	31.2	NV	NV	18	28	12	22.6	9	10.68	6	6	0	1	1		92	3299	53	55	89
MONTES048	75	1	2	2	7	2	1	3	204	7	4	30	30	85	94.47	18	18	21	24.45	4	5.88	26	26	16	16	62	36	240	152	27	31.7	27	33	17	17.9	15	15	0	0	1	3	340	6694	22	86	239	13
MONTES049	71	0	3	3	7	2	1	3	84	4	3	30	30	99	100	18	18	26	26	14	14	25	26	16	16	62	45.4	110	61	31	28.78	42	43.2	17	16.96	15	15	0	1	0	3	200	1143	41	49	71	20
MONTES050	77	0	2	1	7	3	2	2	228	21	11	24	24.29	55	67.29	15	15.9	7	11.56	5	7.54	19	21.6	9	10.67	130	98.2	NV	NV	12	21.8	16	26.4	8	9.62	6	6	0	1	1	3	330	1025	64	49	58	19
MONTES051	74	1	5	2	7	1	4	2	480	21	8	28	27.65	92	100	18	18	20	23.45	12	13.88	26	26	16	16	31	5.6	87	1	42	46.25	41	46.8	15	15.86	15	15	0	1	0		500	91	54	63	105
MONTES052	75	1	2	1	7	2	1	3	4	12	12	29	29.05	85	97.29	18	18	19	23.56	10	12.54	25	26	13	14.67	77	46	NV	NV	26	35.4	32	42	14	15.5	15	15	0	0	0		330	4425	26	76	216	23
MONTES053	67	1	2	2	7	2	1	1	240	16	3	21	19.61	81	86.5	14	14.09	18	20.05	11	12.15	22	23.14	16	16	59	37.8	NV	NV	30	33.48	38	42.4	14	14.52	13	13	1	1	1	3	140	1560	32	70	197	16
CAMALD001	77	0	3	1	7	3	2	3	48	19	15	29	30	72	84.29	17	17.9	13	17.56	9	11.54	23	25.6	10	11.67	113	82	NV	NV	11	20.4	33	43	7	8.5	12	12	0	1	1	3	285	7683	23	65	150	18
CAMALD002	83	1	3	2	7	1	6	3	36	8	0	28	27.7	84	99.27	17	17.78	19	24.6	9	11.99	25	26	14	16	116	90	NV	NV	21	26.7	35	41	9	10.2	14	14	1	1	0	2	275	3355	39	51	84	14
CAMALD003	91	1	3	1	7	6	5	3	36	14	8	29	30	70	88.19	18	18	12	18.71	5	8.65	22	26	13	15.47	270	239	NV	NV	12	22.4	17	27	6	8.8	12	12	0	1	0	2		2766	45	50	90	19
CAMALD004	85	1	1	2	7	1	6	2	12	0	1	27	27.8	78	93.27	16	16.78	12	17.6	8	10.99	26	26	16	16	78	52	NV	NV	27	32.7	25	31	13	14.7	15	15	0	0	1	3	160	1722	47	46	89	19
CAMALD005	73	0	3	2	7	1	7	2	24	19	7	23	21.4	68	77.37	13	13.61	16	19.45	6	7.88	23	25.08	10	11.27	NV	NV	NV	NV	12	15.9	18	22	8	8.07	11	11	0	0	0	3		3401	52	55	90	16
CAMALD006	69	1	5	3	7	5	4	3	372	14	4	30	28	86	87.77	18	17.91	18	18.63	8	8.3	26	26	16	16	49	36	161	124	16	12.9	36	36	10	9.7	15	15	0	0	1	2		351	45	55	80	18
CAMALD007	65	0	3	3	7	1	7	3	2	23	16	29	26.2	90	91.77	17	17.14	24	24.63	8	8.3	26	26	15	15.23	85	79	262	236	22	18.3	30	28	13	12.5	15	15	1	0	1	2		1002	50	50	70	13
CAMALD008	78	1	2	1	7	2	1	3	1	14	6	25	24.7	79	91.29	16	16.66	21	25.56	2	4.54	25	26	15	16	108	77	NV	NV	NV	NV	16	26	7	8.5	15	15	1	0	1	2	380	1177	43	58	136	26
CAMALD009	76	1	1	2	7	6	7	1	180	11	7	24	23	77	86.37	16	16.37	19	22.45	9	10.88	23	25.08	10	11.27	98	72	NV	NV	34	38.7	24	32	10	10.9	9	9	1	0	1	2		1155	33	65	172	12
CAMALD010	85	0	3	2	7	1	7	3	48	17	10	27	27.08	71	86.27	17	18	14	19.6	3	5.99	24	26	13	15.07	147	121	218	130	16	21.7	16	22	8	9.7	8	8	0	0	1	2		3587	44	54	120	19
CAMALD011	78	1	2	1	7	2	1	3	120	7	3	26	25.7	66	78.29	18	18	9	13.56	0	2.54	23	25.6	16	16	NV	NV	NV	NV	NV	NV	14	24	4	5.5	14	14	0	1	1	3	100	4241	28	63	130	12
CAMALD012	74	1	1	2	7	1	7	3	3	26	12	25	23.4	78	87.37	14	14.37	18	21.45	6	7.88	24	26	16	16	NV	NV	NV	NV	20	23.9	33	37	9	9.07	13	13	0	0	0	2	120	4656	50	50	90	18
CAMALD013	89	1	2	2	7	2	1	3	24	18	5	24	24.8	62	77.27	14	14.78	7	12.6	3	5.99	26	26	12	14.07	147	121	NV	NV	13	18.7	23	29	6	7.7	11	11	1	0	1	3	90	1533	20	65	138	18
CAMALD014	87	0	3	1	7	1	2	2	2	16	9	26	27.4	69	87.19	18	18	14	20.71	6	9.65	22	26	9	11.47	123	92	NV	NV	14	24.4	26	36	13	15.2	3	3	0	1	0	2	134	1568	55	50	100	13
TRADAT001	80	0	3	1	7	1	5	2	144	16	8	27	27.4	74	92.12	17	17.32	11	17.71	8	10.99	25	26	14	16	58	27	NV	NV	23	33.4	27	37	11	12.8	10	10	0	1	0	2		5345	35	58	118	24
TRADAT002	67	1	5	3	7	2	7	3	252	4	5	29	26.2	92	93.77	18	17.91	21	21.63	12	12.3	25	25.48	16	16					51	47.9	40	40	14	13.7	14	14	1	0	0	2		597	59	39	78	21
TRADAT003	71	0	2	3	7	2	7	3	180	7	4	29	26.7	85	87.16	18	18	18	18.71	7	7.25	26	26	16	16	46	30	82	35	33	30.6	32	30	16	16.58	14	14	1	1	0	2	487	1041	40	65	175	18
TRADAT004	78	1	2	1	7	2	1	3	30		3	28	27.7	75	87.29	18	18	15	19.56	3	5.54	25	26	14	15.6	50	19	164	57	16	25.4	21	31	15	16.5	12	12	1	1	1	2		6000	40	60	194	18
TRADAT005	82	1	3	2	7	3	7	3	72	0	0	28	27.7	85	100	17	17.7	23	23.6	8	10.99	24	26	13	15.07	79	53	nv	nv	17	22.7	34	40	16	17.2	8	8	0	0	1	3			51	40	47
TRADAT006	85	0	1	1	7	5	4	2	756	4	0	28	29.4	57	75.19	18	18	10	16.7	2	5.65	17	21.05	10	12.47	nv	nv	nv	nv	5	15.4	13	23	7	9.2	5	5	0	1	0	2	175	512	62	42	71	20
TRADAT007	67	1	2	1	7	2	1	3	1	5	3	27	25.9	82	90.42	18	18	21	24.15	6	7.81	23	24.65	14	15.15	72	48	nv	nv	11	18.9	31	39	12	13	14	14	0	1	1	2	535	757	27	60	130	23
TRADAT008	77	1	2	3	2	7	1	2	84	0	1	30	30	92	97.64	18	18	22	24.04	10	11.03	26	26	16	16	32	13	111	54	26	24.5	44	46	10	10.2	14	14	0	0	0	3	410	4480	25	59	175	14
TRADAT009	85	1	2	2	7	2	1	3	1	0	3	29	30	78	93.27	18	18	23	26	4	6.99	26	26	7	9.16	228	202	nv	nv	15	20.7	23	29	7	8.2	12	12	0	1	0	3		790	61	47	nd
TRADAT010	78	1	2	2	1	2	7	3	60	0	11	28	27	84	93.37	18	18	17	20.45	9	10.88	26	26	14	15.67	96	70	NV	NV	34	38.7	30	44	11	11.9	12	12	1	0	0	3	200	2845	27	45	127	20
TRADAT011	79	1	1	1	7	1	7	2	204	4	13	27	28	86	98.29	18	18	23	26	8	10.54	22	24.6	15	16	100	69	240	133	24	33.4	33	43	10	11.3	13	13	0	1	0	2		743	30	55	125	20
TRADAT012	76	1	2	1	7	1	1	3	1	9	1	29	30	87	99.29	18	18	22	26	7	9.54	24	26	16	16	51	20	NV	NV	22	31.4	23	33	9	10.5	15	15	0	1	0	3		4667	59	49	83	19
TRADAT013	83	1	2	3	7	2	1	2	12	1	7	30	30	94	100	18	18	26	26	10	12.14	26	26	14	16	nv	nv	nv	nv	43	42.5	29	31	14	14.9	14	14	1	1	1	2	350		53	48	73	12
TRADAT014	67	1	2	2	1	2	1	1	420	7	8	30	30	95	96.77	18	17.91	24	24.63	11	11.3	26	26	16	16	36	23	141	104	45	48.4	45	49.4	15	15.5	14	14	0	0	1	2	325	603	35	50	155	20
TRADAT015	82	0	3	1	7	1	7	2	48	4	7	27	27.4	71	89.8	18	18	12	18.71	3	6.65	25	26	13	15.47	nv	nv	nv	nv	7	17.4	19	29	8	9.18	13	13	0	0	0	2		11616	20	66	161	11
TRADAT016	71	0	2	2	7	2	1	3	1	1	4	29	28	89	98.37	18	18	19	22.35	10	11.88	26	26	16	16	47	20	86	19	29	32.9	32	36	14	14.7	15	15	0	1	1	3		911	30	65	135	21
TRADAT017	79	1	3	1	7	1	7	3	1	6	2	30	30	83	95.29	18	18	23	26	4	6.54	23	25.6	15	16	NV	NV	NV	NV	6	15.4	28	29	10	11.5	14	14	0	1	1	3		9009	55	55	133	18
TRADAT018	80	1	2	1	7	2	1	2	72	3	5	29	29.4	73	91.19	18	18	10	16.71	5	8.65	26	26	14	16	51	20	NV	NV	5	15.2	33	43	8	9.8	14	14	1	1	1	2		2829	20	52	136	13
TRADAT019	91	1	3	3	7	3	2	2	48	4	3	29	29.3	85	96.55	18	18	18	22.18	8	10.14	26	26	15	16	73	56	NV	NV	22	21.5	29	31	16	17.5	13	13	1	1	0			4975	35	61	175	21
LUMEZZ001	70	1	2	1	7	2	1	3	360	7	7	29	28.3	90	100	18	18	23	26	7	9.54	26	26	16	16	40	13	119	22	19	27.6	28	38	17	18	15	15	0	1	1	4	280	4531	16	79	299	15
LUMEZZ002	86	1	1	1	7	5	4	3	192	4	3	27	28.4	81	99.19	18	18	19	25.71	7	10.65	24	26	13	15.47	109	78	270	163	20	30.4	32	42	15	17.2	15	15	1	1	0	3	165		61	50	85	16
LUMEZZ003	85	1	2	1	7	4	1	3	180	16	11	28	29.4	67	85.19	16	17.08	15	21.71	2	5.65	24	26	10	12.47	77	46	393	286	13	23.4	17	27	10	12.2	12	12	1	1	0	4	360	7983	23	70	272	17
LUMEZZ004	84	1	2	1	7	2	1	3	336	20	10	23	23.4	66	84.19	14	15.08	14	20.71	5	8.65	23	26	10	12.47	122	91	NV	NV	17	27.4	16	26	11	13.2	6	6	0	1	0	2	350	742	30	63	182	18
LUMEZZ005	87	0	3	1	7	1	2	2	72	16	8	27	28.4	80	98.19	15	16.32	18	24.71	7	10.65	26	26	14	16	50	19	NV	NV	24	34.4	25	35	10	12.2	11	11	1	1	0	3	390		56	42	75	25
LUMEZZ006	84	1	1	0	7	1	4	3	264	24	12	25	26.5	62	80.19	18	18	11	17.71	2	5.65	20	24.05	11	13.47	188	154	NV	NV	5	15.4	19	33	9	11.7	12	12	0	1	0	3	225	2972	70	44	63	18
LUMEZZ007	75	0	2	2	4	2	1	3	312	10	7	29	28	93	100	18	18	25	26	11	12.88	26	26	13	14.27	23	0	95	7	38	42.7	40	46	18	18	13	13	0	0	1	3	360	962	40	50	107	24
LUMEZZ008	72	1	2	2	7	1	1	3	468	3	4	23	21.4	70	79.37	14	14.37	13	16.45	7	8.88	25	26	11	12.27	74	51	276	198	14	17.9	21	27	13	13.7	6	6	0	0	0	3	420	869	29	71	230	17
LUMEZZ009	65	1	4	3	7	5	7	3	276	3	4	27	24.2	76	77.77	17	16.91	13	13.63	7	7.3	24	24.48	15	15.23	54	41	195	158	13	9.9	38	38	12	11.7	11	11	1	1	1	3	270		24	71	164	17
LUMEZZ010	82	1	2	1	7	2	1	2	156	5	2	29	29.4	82	100	18	18	15	21.71	10	13.65	24	26	15	16	48	17	248	141	26	36.4	27	37	15	16.8	15	15	0	1	1	4	345	8679	23	69	318	20
LUMEZZ011	79	1	2	1	7	2	1	3	192	19	8	24	23.7	60	72.29	16	16.66	11	15.56	3	5.54	18	20.6	12	13.67	87	56	273	166	15	25.4	18	28	9	10.8	10	10	1	1	1	3	290		23	68	173	22
LUMEZZ012	86	0	3	1	7	3	2	3	288	16	4	26	27.4	80	98.19	17	18	20	26	9	12.65	21	25.05	13	15.47	52	21	294	187	21	31.4	37	47	11	13.2	12	12	1	1	0	3	140		62	41	58	23
LUMEZZ013	76	0	3	1	7	3	2	2	252	15	5	28	27.7	87	99.29	18	18	21	25.56	10	12.54	26	26	12	13.67	31	0	122	15	26	35.4	43	53	11	12.5	14	14	0	1	0	2	530	418	43	48	96	28
LUMEZZ014	67	0	2	1	7	2	1	3	312	10	7	27	25.9	90	98.42	17	17.38	23	26	9	10.81	25	26	16	16	52	28	201	114	30	37.9	37	45	18	18	15	15	0	0	1	3	180	1028	66	55	97	25

## Sheet: Legend
	gender	Marital status	Education	Current occupation	whom do you live with	Primary caregiver	Smoking	Diabetes	Hypertension	Hypercholesterolemia
0	female							No	No	No
1	male	Unmarried	None	Craftsman/Artisan	By myself	Husband/wife/partner	Yes	Yes	Yes	Yes
2		Married/common law partner	Less than 5 years	Staying in parent/Houseman or Housewife	Husband/wife/partner	Son/Daughter	No
3		Widower	6 – 8 years of school	Unemployed	Son/Daughter	Parents	Yes, in the past
4		Separated	9 – 13 years of school	Manager	Partner and children	Other family members
5		Divorced	More than 14 years or Bachelor Degree	Employee	Other family members	formal caregiver
6				Businessman	Other people (not family members)	Other members, not family (caregiver)
7				Teacher		Nobody
8				Freelance
9				Workman
10				Other
11				Disabled
12				Retired
_rs	raw scores
_as	adjusted scores
